# Supplementary material for: The DDX39B/FUT3/TGFβR-I axis promotes tumor metastasis and EMT in colorectal cancer
Source: Cell Death Dis. 2021 Jan 12;12(1):74. doi: 10.1038/s41419-020-03360-6 (PMC7803960; doi:10.1038/s41419-020-03360-6)
Supplement: Supplementary file 14 — Supplementary sheet1 [file 41419_2020_3360_MOESM14_ESM.xlsx]

## Sheet: Sheet1
Gene ID	Gene Symbol	Type	log2 (SW480 DDX39B/SW480 Vector)	FDR (SW480/Vector-vs-SW480/DDX39B)
102723623	LOC102723623	mRNA	4.52356	0.000865
100653049	LOC100653049	mRNA	1.44556	0.000582
286144	TRIQK	mRNA	1.08246	9.08e-05
8293	SERF1A	mRNA	3.35655	5.86e-09
165679	SPTSSB	mRNA	1.65093	2.75e-05
150763	GPAT2	mRNA	1.16046	4.35e-09
7837	PXDN	mRNA	1.56478	6.84e-06
246721	POLR2J2	mRNA	1.81604	1.14e-07
107986353	LOC107986353	mRNA	5.32193	5.51e-07
79946	C10orf95	mRNA	1.17673	6e-05
5343	PLGLB1	mRNA	5.08746	0.000265
150221	RIMBP3C	mRNA	5.04439	1.22e-08
6988	TCTA	mRNA	1.15133	3.18e-35
106865373	WRB-SH3BGR	mRNA	6.20945	0.000866
109504726	ERV3-1-ZNF117	mRNA	5.12928	1.22e-08
101060389	TBC1D3D	mRNA	1.13289	1.44e-05
100528064	NEDD8-MDP1	mRNA	1.21069	0.000334
100529063	BCL2L2-PABPN1	mRNA	6.20945	1.02e-06
100137049	PLA2G4B	mRNA	3.80735	1.19e-05
3589	IL11	mRNA	1.76553	0.000316
7919	DDX39B	mRNA	1.71182	0
283008	NUTM2E	mRNA	1.06904	0.000252
56924	PAK6	mRNA	6.24793	3.33e-09
100529215	ZNF559-ZNF177	mRNA	5.32193	0.000264
390	RND3	mRNA	1.47644	0.000229
11227	GALNT5	mRNA	1.05195	1.24e-13
2525	FUT3	mRNA	1.13822	7.97e-08
353376	TICAM2	mRNA	6.6865	2.36e-15
728269	MAGEA9B	mRNA	6.45943	5.53e-07
400966	RGPD1	mRNA	1.29768	0.000655
9201	DCLK1	mRNA	1.52083	2.89e-05
4101	MAGEA2	mRNA	-1.00752	1.01656e-37
6303	SAT1	mRNA	-1.03037	1.03158e-90
100885850	PTGES3L-AARSD1	mRNA	-6.84549	3.12874e-09
100529241	HSPE1-MOB4	mRNA	-1.61218	8.54923e-12
4105	MAGEA6	mRNA	-6.39232	2.25875e-06
23617	TSSK2	mRNA	-3.60486	7.81735e-05
65987	KCTD14	mRNA	-1.21666	0.000839881
440804	RIMBP3B	mRNA	-5.61471	4.44434e-11
9220	TIAF1	mRNA	-1.19555	0.000951015
101928589	LOC101928589	mRNA	-6.44294	1.60122e-07
159091	FAM122C	mRNA	-1.19502	0.000515677
102724200	LOC102724200	mRNA	-6.33985	8.69561e-12
100529239	RPS10-NUDT3	mRNA	-8.17991	1.25078e-35
387522	TMEM189-UBE2V1	mRNA	-6.83289	1.38732e-15
284040	CDRT4	mRNA	-1.85505	1.50186e-14
51351	ZNF117	mRNA	-2.61891	7.8545e-07
107987477	LOC107987477	mRNA	-5.12928	0.000348743
100526760	ABHD14A-ACY1	mRNA	-6.79442	1.63088e-09
80823	BHLHB9	mRNA	-4.85798	5.33927e-05
100529144	CORO7-PAM16	mRNA	-5.80735	3.11425e-09
80333	KCNIP4	mRNA	-3.64386	3.78139e-05
653269	POTEI	mRNA	-5.90689	3.12844e-07
